# Supplementary material for: Gastroscopy for dyspeptic symptoms in patients <65 years has a low yield of clinically important findings: a retrospective study
Source: J Can Assoc Gastroenterol. 2024 Feb 23;7(3):230–7. doi: 10.1093/jcag/gwae003 (PMC11149664; doi:10.1093/jcag/gwae003)
Supplement: gwae003_suppl_Supplementary_Materails [file gwae003_suppl_supplementary_materails.zip]

Archive with 7 entries (7 files):
- STROBE_checklist_cohort_Dyspepsia_FINAL_2023.08.29.docx
- coi_disclosure (5) DyspepsiaCTA_DeniseCS copy.docx
- coi_disclosure (5) DyspepsiaCTADan_Sadowski copy.docx
- coi_disclosure DyspepsiaCTA_ svz copy.docx
- coi_disclosure DyspepsiaCTA_BrookeM.docx
- coi_disclosure DyspepsiaCTA_KatelynnC copy.docx
- coi_disclosure_Kerri_Novak (1).docx
